# Supplementary material for: LcNAC13 Is Involved in the Reactive Oxygen Species-Dependent Senescence of the Rudimentary Leaves in Litchi chinensis
Source: Front Plant Sci. 2022 May 9;13:886131. doi: 10.3389/fpls.2022.886131 (PMC9125249; doi:10.3389/fpls.2022.886131)
Supplement: Supplementary file 6 [file Table_1.XLS]

## Sheet: NAC
Unigene_ID	TFdb_ID	TF_Family	TFdb_Species	TFdb_Gene_Model	E-value	Score
Unigene0000336	MDP0000428265	NAC	Malus_domestica	MDP0000428265	2e-93	301
Unigene0000337	MDP0000428265	NAC	Malus_domestica	MDP0000428265	6e-28	109
Unigene0000361	Potri.T074200.1	NAC	Populus_trichocarpa	Potri.T074200.1	8e-36	135
Unigene0000626	Jcr4S00282.90	NAC	Jatropha_curcas	Jcr4S00282.90	4e-78	248
Unigene0000691	Lus10020794	NAC	Linum_usitatissimum	Lus10020794	2e-29	114
Unigene0000819	PDK_30s1165641g010	NAC	Phoenix_dactylifera	PDK_30s1165641g010	9e-27	106
Unigene0001250	GRMZM2G312201_P01	NAC	Zea_mays	GRMZM2G312201_P01	2e-26	106
Unigene0001398	PH01000020G0110	NAC	Phyllostachys_heterocycla	PH01000020G0110	3e-35	134
Unigene0001813	MDP0000428265	NAC	Malus_domestica	MDP0000428265	3e-62	208
Unigene0002012	PDK_30s1165641g010	NAC	Phoenix_dactylifera	PDK_30s1165641g010	3e-48	171
Unigene0002063	GRMZM2G312201_P01	NAC	Zea_mays	GRMZM2G312201_P01	3e-71	246
Unigene0002119	mrna27940.1-v1.0-hybrid	NAC	Fragaria_vesca	mrna27940.1-v1.0-hybrid	9e-47	174
Unigene0002365	PDK_30s1165641g010	NAC	Phoenix_dactylifera	PDK_30s1165641g010	5e-55	191
Unigene0002522	Potri.T074200.1	NAC	Populus_trichocarpa	Potri.T074200.1	2e-26	108
Unigene0002581	ObartAA03S_FGP18838	NAC	Oryza_barthii	ObartAA03S_FGP18838	2e-41	146
Unigene0002593	MDP0000294614	NAC	Malus_domestica	MDP0000294614	2e-60	217
Unigene0002878	PH01000020G0110	NAC	Phyllostachys_heterocycla	PH01000020G0110	2e-43	164
Unigene0003521	Potri.015G030200.1	NAC	Populus_trichocarpa	Potri.015G030200.1	4e-132	380
Unigene0003522	Potri.015G030200.1	NAC	Populus_trichocarpa	Potri.015G030200.1	2e-142	407
Unigene0003588	PH01000020G0110	NAC	Phyllostachys_heterocycla	PH01000020G0110	2e-39	147
Unigene0003859	AT1G64100.2	NAC	Arabidopsis_thaliana	AT1G64100.2	9e-30	120
Unigene0004021	PH01000020G0110	NAC	Phyllostachys_heterocycla	PH01000020G0110	3e-34	137
Unigene0004070	GSMUA_Achr4P07150_001	NAC	Musa_acuminata	GSMUA_Achr4P07150_001	5e-55	187
Unigene0028430	Bna007923	NAC	Brassica_napus	PUT-173a-Brassica_napus-83772;gnl|UG|Bna#S39000826	1e-86	263
Unigene0028431	Thecc1EG043357t1	NAC	Theobroma_cacao	Thecc1EG043357t1	2e-32	125
Unigene0028576	Jcr4S00282.90	NAC	Jatropha_curcas	Jcr4S00282.90	4e-79	261
Unigene0028577	Jcr4S00282.90	NAC	Jatropha_curcas	Jcr4S00282.90	5e-133	412
Unigene0028884	PH01000728G0010	NAC	Phyllostachys_heterocycla	PH01000728G0010	1e-69	216
Unigene0028887	PH01000728G0010	NAC	Phyllostachys_heterocycla	PH01000728G0010	1e-88	279
Unigene0029167	mrna27940.1-v1.0-hybrid	NAC	Fragaria_vesca	mrna27940.1-v1.0-hybrid	9e-69	244
Unigene0029168	mrna27940.1-v1.0-hybrid	NAC	Fragaria_vesca	mrna27940.1-v1.0-hybrid	5e-69	244
Unigene0029185	PH01000020G0110	NAC	Phyllostachys_heterocycla	PH01000020G0110	4e-56	208
Unigene0029358	MDP0000428265	NAC	Malus_domestica	MDP0000428265	9e-23	102
Unigene0029381	ObartAA03S_FGP18838	NAC	Oryza_barthii	ObartAA03S_FGP18838	3e-32	122
Unigene0029383	ObartAA03S_FGP18838	NAC	Oryza_barthii	ObartAA03S_FGP18838	3e-121	369
Unigene0029384	ObartAA03S_FGP18838	NAC	Oryza_barthii	ObartAA03S_FGP18838	6e-59	199
Unigene0029387	Neem_3589_f_8	NAC	Azadirachta_indica	Neem_3589_f_8	1e-52	177
Unigene0029388	Neem_3589_f_8	NAC	Azadirachta_indica	Neem_3589_f_8	1e-158	455
Unigene0029714	Bra001000	NAC	Brassica_rapa	Bra001000	3e-110	340
Unigene0029856	Thecc1EG031364t1	NAC	Theobroma_cacao	Thecc1EG031364t1	0	555
Unigene0029994	MDP0000265073	NAC	Malus_domestica	MDP0000265073	1e-64	213
Unigene0030259	mrna04303.1-v1.0-hybrid	NAC	Fragaria_vesca	mrna04303.1-v1.0-hybrid	0	1426
Unigene0030260	mrna04303.1-v1.0-hybrid	NAC	Fragaria_vesca	mrna04303.1-v1.0-hybrid	0	791
Unigene0030471	Lus10003548	NAC	Linum_usitatissimum	Lus10003548	4e-141	444
Unigene0030472	Lus10003548	NAC	Linum_usitatissimum	Lus10003548	1e-141	444
Unigene0030473	Lus10003548	NAC	Linum_usitatissimum	Lus10003548	4e-141	444
Unigene0030474	Lus10003548	NAC	Linum_usitatissimum	Lus10003548	8e-128	405
Unigene0030811	AT1G64100.2	NAC	Arabidopsis_thaliana	AT1G64100.2	6e-77	264
Unigene0030881	Lus10003548	NAC	Linum_usitatissimum	Lus10003548	1e-116	376
Unigene0030882	Lus10003548	NAC	Linum_usitatissimum	Lus10003548	3e-117	378
Unigene0031014	Ciclev10000612m	NAC	Citrus_clementina	Ciclev10000612m	0	741
Unigene0031015	Ciclev10000936m	NAC	Citrus_clementina	Ciclev10000936m	0	588
Unigene0031039	Glyma13g34950.1	NAC	Glycine_max	Glyma13g34950.1	5e-151	438
Unigene0031185	PH01000020G0110	NAC	Phyllostachys_heterocycla	PH01000020G0110	2e-29	122
Unigene0031203	mrna27940.1-v1.0-hybrid	NAC	Fragaria_vesca	mrna27940.1-v1.0-hybrid	1e-63	230
Unigene0031204	mrna27940.1-v1.0-hybrid	NAC	Fragaria_vesca	mrna27940.1-v1.0-hybrid	5e-46	178
Unigene0031205	mrna27940.1-v1.0-hybrid	NAC	Fragaria_vesca	mrna27940.1-v1.0-hybrid	3e-47	177
Unigene0031326	mrna27940.1-v1.0-hybrid	NAC	Fragaria_vesca	mrna27940.1-v1.0-hybrid	4e-47	179
Unigene0031767	Thecc1EG014073t1	NAC	Theobroma_cacao	Thecc1EG014073t1	1e-142	409
Unigene0031768	Thecc1EG014073t1	NAC	Theobroma_cacao	Thecc1EG014073t1	9e-44	150
Unigene0031770	Ciclev10020734m	NAC	Citrus_clementina	Ciclev10020734m	7e-41	144
Unigene0031869	PDK_30s1165641g010	NAC	Phoenix_dactylifera	PDK_30s1165641g010	2e-49	175
Unigene0031875	Thecc1EG001516t1	NAC	Theobroma_cacao	Thecc1EG001516t1	5e-42	159
Unigene0031922	Bra003237	NAC	Brassica_rapa	Bra003237	2e-64	209
Unigene0031998	ObartAA03S_FGP31756	NAC	Oryza_barthii	ObartAA03S_FGP31756	4e-101	331
Unigene0031999	ObartAA03S_FGP31756	NAC	Oryza_barthii	ObartAA03S_FGP31756	5e-101	331
Unigene0032150	Lus10038670	NAC	Linum_usitatissimum	Lus10038670	3e-21	102
Unigene0032151	Lus10038670	NAC	Linum_usitatissimum	Lus10038670	2e-21	102
Unigene0032152	Lus10038670	NAC	Linum_usitatissimum	Lus10038670	3e-59	219
Unigene0032195	PH01000820G0540	NAC	Phyllostachys_heterocycla	PH01000820G0540	8e-163	518
Unigene0032196	PH01000820G0540	NAC	Phyllostachys_heterocycla	PH01000820G0540	1e-82	301
Unigene0032206	MDP0000265073	NAC	Malus_domestica	MDP0000265073	5e-39	148
Unigene0032207	MDP0000265073	NAC	Malus_domestica	MDP0000265073	7e-28	116
Unigene0032218	PH01000020G0110	NAC	Phyllostachys_heterocycla	PH01000020G0110	2e-23	106
Unigene0032225	Neem_517_f_8	NAC	Azadirachta_indica	Neem_517_f_8	9e-85	264
Unigene0032260	orange1.1g044940m	NAC	Citrus_sinensis	orange1.1g044940m	2e-24	102
Unigene0032261	orange1.1g044940m	NAC	Citrus_sinensis	orange1.1g044940m	4e-24	102
Unigene0032321	Lus10038670	NAC	Linum_usitatissimum	Lus10038670	5e-41	157
Unigene0032322	Lus10038670	NAC	Linum_usitatissimum	Lus10038670	4e-31	130
Unigene0032444	MDP0000265073	NAC	Malus_domestica	MDP0000265073	3e-29	120
Unigene0032446	mrna23394.1-v1.0-hybrid	NAC	Fragaria_vesca	mrna23394.1-v1.0-hybrid	8e-176	530
Unigene0032447	mrna23394.1-v1.0-hybrid	NAC	Fragaria_vesca	mrna23394.1-v1.0-hybrid	0	587
Unigene0032453	GRMZM2G312201_P01	NAC	Zea_mays	GRMZM2G312201_P01	5e-28	117
Unigene0032895	Neem_30861_f_1	NAC	Azadirachta_indica	Neem_30861_f_1	5e-31	112
Unigene0032937	Jcr4S00282.90	NAC	Jatropha_curcas	Jcr4S00282.90	9e-31	117
Unigene0032945	MDP0000294614	NAC	Malus_domestica	MDP0000294614	8e-41	145
Unigene0034011	Bra012470	NAC	Brassica_rapa	Bra012470	1e-91	306
Unigene0034012	Bra012470	NAC	Brassica_rapa	Bra012470	4e-92	308
Unigene0034014	Bra012470	NAC	Brassica_rapa	Bra012470	4e-24	104
Unigene0034105	mrna27940.1-v1.0-hybrid	NAC	Fragaria_vesca	mrna27940.1-v1.0-hybrid	4e-30	118
Unigene0034106	mrna27940.1-v1.0-hybrid	NAC	Fragaria_vesca	mrna27940.1-v1.0-hybrid	4e-29	117
Unigene0034392	GSMUA_Achr4P07150_001	NAC	Musa_acuminata	GSMUA_Achr4P07150_001	0	649
Unigene0034393	GSMUA_Achr4P07150_001	NAC	Musa_acuminata	GSMUA_Achr4P07150_001	3e-124	398
Unigene0034394	GSMUA_Achr4P07150_001	NAC	Musa_acuminata	GSMUA_Achr4P07150_001	6e-27	110
Unigene0034395	GSMUA_Achr4P07150_001	NAC	Musa_acuminata	GSMUA_Achr4P07150_001	2e-44	160
Unigene0034396	GSMUA_Achr4P07150_001	NAC	Musa_acuminata	GSMUA_Achr4P07150_001	1e-36	144
Unigene0034398	GSMUA_Achr4P07150_001	NAC	Musa_acuminata	GSMUA_Achr4P07150_001	2e-67	228
Unigene0034409	mrna27940.1-v1.0-hybrid	NAC	Fragaria_vesca	mrna27940.1-v1.0-hybrid	6e-35	145
Unigene0034544	MDP0000180046	NAC	Malus_domestica	MDP0000180046	3e-27	109
Unigene0034831	AT1G64100.2	NAC	Arabidopsis_thaliana	AT1G64100.2	2e-68	245
Unigene0034832	AT1G64100.2	NAC	Arabidopsis_thaliana	AT1G64100.2	2e-68	245
Unigene0034833	AT1G64100.2	NAC	Arabidopsis_thaliana	AT1G64100.2	2e-68	245
Unigene0034834	AT1G64100.2	NAC	Arabidopsis_thaliana	AT1G64100.2	2e-68	245
Unigene0034927	MDP0000191614	NAC	Malus_domestica	MDP0000191614	2e-171	498
Unigene0035002	PH01000020G0110	NAC	Phyllostachys_heterocycla	PH01000020G0110	2e-51	187
Unigene0035130	Lus10030143	NAC	Linum_usitatissimum	Lus10030143	2e-63	217
Unigene0036324	GSMUA_Achr4P07150_001	NAC	Musa_acuminata	GSMUA_Achr4P07150_001	1e-25	102
Unigene0036325	GSMUA_Achr4P07150_001	NAC	Musa_acuminata	GSMUA_Achr4P07150_001	1e-83	275
Unigene0036455	AT1G64100.2	NAC	Arabidopsis_thaliana	AT1G64100.2	3e-77	259
Unigene0036548	mrna27940.1-v1.0-hybrid	NAC	Fragaria_vesca	mrna27940.1-v1.0-hybrid	2e-68	242
Unigene0036958	mrna24179.1-v1.0-hybrid	NAC	Fragaria_vesca	mrna24179.1-v1.0-hybrid	6e-74	259
Unigene0036959	mrna24179.1-v1.0-hybrid	NAC	Fragaria_vesca	mrna24179.1-v1.0-hybrid	1e-74	259
Unigene0037139	MDP0000294614	NAC	Malus_domestica	MDP0000294614	1e-167	499
Unigene0037186	Neem_14534_f_2	NAC	Azadirachta_indica	Neem_14534_f_2	1e-162	464
Unigene0037187	cassava4.1_012314m	NAC	Manihot_esculenta	cassava4.1_012314m	3e-85	259
Unigene0037188	cassava4.1_012314m	NAC	Manihot_esculenta	cassava4.1_012314m	2e-85	260
Unigene0037189	GSVIVT01021120001	NAC	Vitis_vinifera	GSVIVT01021120001	3e-146	422
Unigene0037190	GSVIVT01021120001	NAC	Vitis_vinifera	GSVIVT01021120001	7e-147	422
Unigene0037191	Neem_14534_f_2	NAC	Azadirachta_indica	Neem_14534_f_2	2e-163	464
Unigene0037254	PH01000020G0110	NAC	Phyllostachys_heterocycla	PH01000020G0110	4e-23	107
Unigene0037255	PH01000020G0110	NAC	Phyllostachys_heterocycla	PH01000020G0110	3e-23	108
Unigene0037613	OpuncBB_FGP0026	NAC	Oryza_punctata	OpuncBB_FGP0026	6e-137	418
Unigene0037614	OpuncBB_FGP0026	NAC	Oryza_punctata	OpuncBB_FGP0026	2e-136	418
Unigene0037615	OpuncBB_FGP0026	NAC	Oryza_punctata	OpuncBB_FGP0026	2e-136	418
Unigene0037616	OpuncBB_FGP0026	NAC	Oryza_punctata	OpuncBB_FGP0026	7e-137	418
Unigene0037743	Neem_21394_f_3	NAC	Azadirachta_indica	Neem_21394_f_3	3e-145	446
Unigene0037879	mrna23394.1-v1.0-hybrid	NAC	Fragaria_vesca	mrna23394.1-v1.0-hybrid	3e-124	399
Unigene0038072	MDP0000428265	NAC	Malus_domestica	MDP0000428265	0	1460
Unigene0038073	MDP0000428265	NAC	Malus_domestica	MDP0000428265	0	1552
Unigene0038074	MDP0000428265	NAC	Malus_domestica	MDP0000428265	0	1460
Unigene0038075	MDP0000428265	NAC	Malus_domestica	MDP0000428265	0	1552
Unigene0038279	Potri.T074200.1	NAC	Populus_trichocarpa	Potri.T074200.1	5e-75	260
Unigene0038316	mrna12442.1-v1.0-hybrid	NAC	Fragaria_vesca	mrna12442.1-v1.0-hybrid	5e-88	290
Unigene0038317	mrna12442.1-v1.0-hybrid	NAC	Fragaria_vesca	mrna12442.1-v1.0-hybrid	1e-89	289
Unigene0038450	MDP0000320566	NAC	Malus_domestica	MDP0000320566	6e-51	186
Unigene0038452	MDP0000320566	NAC	Malus_domestica	MDP0000320566	2e-50	185
Unigene0038462	PH01000020G0110	NAC	Phyllostachys_heterocycla	PH01000020G0110	4e-22	103
Unigene0038503	EMT13761	NAC	Aegilops_tauschii	EMT13761	2e-71	231
Unigene0038540	mrna09127.1-v1.0-hybrid	NAC	Fragaria_vesca	mrna09127.1-v1.0-hybrid	2e-23	106
Unigene0038666	Neem_17921_f_2	NAC	Azadirachta_indica	Neem_17921_f_2	0	798
Unigene0038701	MDP0000320566	NAC	Malus_domestica	MDP0000320566	4e-41	150
Unigene0038703	MDP0000320566	NAC	Malus_domestica	MDP0000320566	3e-76	263
Unigene0038704	MDP0000320566	NAC	Malus_domestica	MDP0000320566	8e-77	264
Unigene0038978	Thecc1EG001516t1	NAC	Theobroma_cacao	Thecc1EG001516t1	1e-41	160
Unigene0039424	PDK_30s1165641g010	NAC	Phoenix_dactylifera	PDK_30s1165641g010	2e-28	112
Unigene0039683	mrna12442.1-v1.0-hybrid	NAC	Fragaria_vesca	mrna12442.1-v1.0-hybrid	2e-161	487
Unigene0039842	MDP0000303211	NAC	Malus_domestica	MDP0000303211	1e-57	189
Unigene0039873	mrna24179.1-v1.0-hybrid	NAC	Fragaria_vesca	mrna24179.1-v1.0-hybrid	2e-91	288
Unigene0039875	mrna24179.1-v1.0-hybrid	NAC	Fragaria_vesca	mrna24179.1-v1.0-hybrid	9e-173	514
Unigene0039902	PDK_30s1165641g010	NAC	Phoenix_dactylifera	PDK_30s1165641g010	8e-127	407
Unigene0039907	GRMZM2G312201_P01	NAC	Zea_mays	GRMZM2G312201_P01	2e-42	155
Unigene0040186	Aquca_009_00966.1	NAC	Aquilegia_coerulea	Aquca_009_00966.1	2e-51	190
Unigene0040187	Aquca_009_00966.1	NAC	Aquilegia_coerulea	Aquca_009_00966.1	3e-48	172
Unigene0040523	MDP0000288624	NAC	Malus_domestica	MDP0000288624	4e-100	311
Unigene0041024	Neem_6716_f_1	NAC	Azadirachta_indica	Neem_6716_f_1	1e-102	306
Unigene0041503	LOC_Os11g04360.1	NAC	Oryza_sativa_subsp._japonica	LOC_Os11g04360.1	9e-30	123
Unigene0042018	MDP0000320566	NAC	Malus_domestica	MDP0000320566	4e-109	345
Unigene0042032	Lus10038670	NAC	Linum_usitatissimum	Lus10038670	4e-28	119
Unigene0042050	GSMUA_Achr4P07150_001	NAC	Musa_acuminata	GSMUA_Achr4P07150_001	0	1288
Unigene0042197	MDP0000320566	NAC	Malus_domestica	MDP0000320566	4e-84	270
Unigene0042323	MDP0000320566	NAC	Malus_domestica	MDP0000320566	1e-142	432
Unigene0042524	GSMUA_Achr3P00330_001	NAC	Musa_acuminata	GSMUA_Achr3P00330_001	2e-24	109
Unigene0042648	PDK_30s1165641g010	NAC	Phoenix_dactylifera	PDK_30s1165641g010	3e-63	236
Unigene0042650	PDK_30s1165641g010	NAC	Phoenix_dactylifera	PDK_30s1165641g010	3e-63	236
Unigene0042655	MDP0000265073	NAC	Malus_domestica	MDP0000265073	3e-50	178
Unigene0042656	MDP0000265073	NAC	Malus_domestica	MDP0000265073	4e-54	193
Unigene0042658	MDP0000265073	NAC	Malus_domestica	MDP0000265073	1e-54	193
Unigene0042659	Lus10003548	NAC	Linum_usitatissimum	Lus10003548	4e-57	198
Unigene0043565	orange1.1g040419m	NAC	Citrus_sinensis	orange1.1g040419m	4e-38	141
Unigene0043568	orange1.1g040419m	NAC	Citrus_sinensis	orange1.1g040419m	4e-38	141
Unigene0043569	orange1.1g047949m	NAC	Citrus_sinensis	orange1.1g047949m	9e-40	150
Unigene0043574	orange1.1g047949m	NAC	Citrus_sinensis	orange1.1g047949m	1e-39	150
Unigene0043715	Bra012470	NAC	Brassica_rapa	Bra012470	3e-40	155
Unigene0043864	mrna27940.1-v1.0-hybrid	NAC	Fragaria_vesca	mrna27940.1-v1.0-hybrid	2e-133	422
Unigene0044089	orange1.1g027074m	NAC	Citrus_sinensis	orange1.1g027074m	7e-56	171
Unigene0044090	orange1.1g027916m	NAC	Citrus_sinensis	orange1.1g027916m	2e-73	227
Unigene0044094	Neem_10055_f_1	NAC	Azadirachta_indica	Neem_10055_f_1	2e-34	127
Unigene0044096	cassava4.1_010179m	NAC	Manihot_esculenta	cassava4.1_010179m	1e-139	409
Unigene0044097	cassava4.1_010179m	NAC	Manihot_esculenta	cassava4.1_010179m	1e-26	103
Unigene0044402	mrna27940.1-v1.0-hybrid	NAC	Fragaria_vesca	mrna27940.1-v1.0-hybrid	4e-61	228
Unigene0044403	mrna27940.1-v1.0-hybrid	NAC	Fragaria_vesca	mrna27940.1-v1.0-hybrid	1e-54	185
Unigene0044434	orange1.1g021772m	NAC	Citrus_sinensis	orange1.1g021772m	5e-40	150
Unigene0045004	GSMUA_Achr4P07150_001	NAC	Musa_acuminata	GSMUA_Achr4P07150_001	1e-142	456
Unigene0045228	MDP0000320566	NAC	Malus_domestica	MDP0000320566	1e-130	406
Unigene0045338	MDP0000139773	NAC	Malus_domestica	MDP0000139773	9e-25	107
Unigene0045339	MDP0000139773	NAC	Malus_domestica	MDP0000139773	2e-24	107
Unigene0045354	Jcr4S00282.90	NAC	Jatropha_curcas	Jcr4S00282.90	2e-81	130
Unigene0045458	MDP0000265073	NAC	Malus_domestica	MDP0000265073	0	552
Unigene0045753	Ciclev10019282m	NAC	Citrus_clementina	Ciclev10019282m	0	679
Unigene0045835	AT1G64100.2	NAC	Arabidopsis_thaliana	AT1G64100.2	1e-33	139
Unigene0045837	AT1G64100.2	NAC	Arabidopsis_thaliana	AT1G64100.2	3e-33	137
Unigene0045871	MDP0000265073	NAC	Malus_domestica	MDP0000265073	2e-46	168
Unigene0045872	MDP0000265073	NAC	Malus_domestica	MDP0000265073	2e-144	429
Unigene0046379	MDP0000428265	NAC	Malus_domestica	MDP0000428265	4e-111	363
Unigene0046689	mrna27940.1-v1.0-hybrid	NAC	Fragaria_vesca	mrna27940.1-v1.0-hybrid	2e-33	138
Unigene0004655	GRMZM2G312201_P01	NAC	Zea_mays	GRMZM2G312201_P01	4e-56	196
Unigene0005057	PH01000020G0110	NAC	Phyllostachys_heterocycla	PH01000020G0110	2e-33	130
Unigene0005482	Thecc1EG003998t1	NAC	Theobroma_cacao	Thecc1EG003998t1	2e-155	442
Unigene0005503	ObartAA03S_FGP18838	NAC	Oryza_barthii	ObartAA03S_FGP18838	6e-117	365
Unigene0005504	ObartAA03S_FGP18838	NAC	Oryza_barthii	ObartAA03S_FGP18838	6e-69	240
Unigene0005712	GRMZM2G312201_P01	NAC	Zea_mays	GRMZM2G312201_P01	4e-29	114
Unigene0005777	Ciclev10012093m	NAC	Citrus_clementina	Ciclev10012093m	0	518
Unigene0005788	PH01000020G0110	NAC	Phyllostachys_heterocycla	PH01000020G0110	2e-26	108
Unigene0005864	ObartAA03S_FGP2423	NAC	Oryza_barthii	ObartAA03S_FGP2423	5e-102	306
Unigene0006028	MDP0000320566	NAC	Malus_domestica	MDP0000320566	2e-46	167
Unigene0006073	GRMZM2G312201_P02	NAC	Zea_mays	GRMZM2G312201_P02	1e-40	147
Unigene0006129	Thecc1EG015621t1	NAC	Theobroma_cacao	Thecc1EG015621t1	0	585
Unigene0006184	Ciclev10032865m	NAC	Citrus_clementina	Ciclev10032865m	3e-86	261
Unigene0006550	BGIOSGA001061-PA	NAC	Oryza_sativa_subsp._indica	BGIOSGA001061-PA	9e-25	106
Unigene0006621	Ciclev10031100m	NAC	Citrus_clementina	Ciclev10031100m	1e-35	145
Unigene0006622	Ciclev10031100m	NAC	Citrus_clementina	Ciclev10031100m	1e-35	145
Unigene0006623	Ciclev10031100m	NAC	Citrus_clementina	Ciclev10031100m	2e-35	144
Unigene0006624	Ciclev10031100m	NAC	Citrus_clementina	Ciclev10031100m	2e-35	144
Unigene0007118	Potri.T074200.1	NAC	Populus_trichocarpa	Potri.T074200.1	2e-27	109
Unigene0007265	MDP0000320566	NAC	Malus_domestica	MDP0000320566	2e-87	276
Unigene0007267	orange1.1g021910m	NAC	Citrus_sinensis	orange1.1g021910m	5e-156	451
Unigene0007359	Jcr4S02298.20	NAC	Jatropha_curcas	Jcr4S02298.20	5e-47	163
Unigene0007360	Neem_2345_f_3	NAC	Azadirachta_indica	Neem_2345_f_3	9e-26	102
Unigene0007361	GSMUA_Achr4P07150_001	NAC	Musa_acuminata	GSMUA_Achr4P07150_001	2e-133	416
Unigene0007432	Jcr4S00282.90	NAC	Jatropha_curcas	Jcr4S00282.90	3e-131	398
Unigene0007788	PDK_30s1165641g010	NAC	Phoenix_dactylifera	PDK_30s1165641g010	4e-24	104
Unigene0007834	orange1.1g047949m	NAC	Citrus_sinensis	orange1.1g047949m	3e-28	109
Unigene0007835	860234	NAC	Arabidopsis_lyrata	860234	4e-32	119
Unigene0007917	30111.m000742	NAC	Ricinus_communis	30111.m000742	1e-44	152
Unigene0047038	MDP0000320566	NAC	Malus_domestica	MDP0000320566	1e-32	128
Unigene0047229	PH01000728G0010	NAC	Phyllostachys_heterocycla	PH01000728G0010	4e-28	116
Unigene0047231	PH01000728G0010	NAC	Phyllostachys_heterocycla	PH01000728G0010	2e-50	176
Unigene0047232	PH01000728G0010	NAC	Phyllostachys_heterocycla	PH01000728G0010	2e-28	116
Unigene0047234	PH01000728G0010	NAC	Phyllostachys_heterocycla	PH01000728G0010	2e-43	159
Unigene0047235	PH01000728G0010	NAC	Phyllostachys_heterocycla	PH01000728G0010	2e-27	114
Unigene0047412	PH01000143G0710	NAC	Phyllostachys_heterocycla	PH01000143G0710	4e-30	120
Unigene0047590	GSMUA_Achr4P07150_001	NAC	Musa_acuminata	GSMUA_Achr4P07150_001	9e-63	218
Unigene0047739	ObartAA03S_FGP32677	NAC	Oryza_barthii	ObartAA03S_FGP32677	1e-77	256
Unigene0047741	OpuncBB_FGP20054	NAC	Oryza_punctata	OpuncBB_FGP20054	1e-120	241
Unigene0047742	OpuncBB_FGP20054	NAC	Oryza_punctata	OpuncBB_FGP20054	2e-120	241
Unigene0047796	PH01000020G0110	NAC	Phyllostachys_heterocycla	PH01000020G0110	2e-41	165
Unigene0047851	PH01000020G0110	NAC	Phyllostachys_heterocycla	PH01000020G0110	5e-45	162
Unigene0047853	PH01000020G0110	NAC	Phyllostachys_heterocycla	PH01000020G0110	6e-25	104
Unigene0047993	Lus10020794	NAC	Linum_usitatissimum	Lus10020794	6e-27	105
Unigene0048096	MDP0000320566	NAC	Malus_domestica	MDP0000320566	4e-43	152
Unigene0048182	GRMZM2G312201_P01	NAC	Zea_mays	GRMZM2G312201_P01	2e-25	105
Unigene0048696	PH01000020G0110	NAC	Phyllostachys_heterocycla	PH01000020G0110	2e-31	124
Unigene0048698	AT1G64100.2	NAC	Arabidopsis_thaliana	AT1G64100.2	4e-104	333
Unigene0048794	ObartAA03S_FGP2423	NAC	Oryza_barthii	ObartAA03S_FGP2423	2e-110	329
Unigene0048836	AT1G64100.2	NAC	Arabidopsis_thaliana	AT1G64100.2	7e-95	307
Unigene0048837	AT1G64100.2	NAC	Arabidopsis_thaliana	AT1G64100.2	2e-67	228
Unigene0048860	Lus10020794	NAC	Linum_usitatissimum	Lus10020794	1e-42	151
Unigene0049065	Han006117	NAC	Helianthus_annuus	gnl|UG|Han#S32079607	6e-116	352
Unigene0049089	Lus10020794	NAC	Linum_usitatissimum	Lus10020794	1e-102	325
Unigene0049165	MDP0000294614	NAC	Malus_domestica	MDP0000294614	2e-73	254
Unigene0049256	Potri.T074200.1	NAC	Populus_trichocarpa	Potri.T074200.1	2e-131	452
Unigene0049258	Potri.T074200.1	NAC	Populus_trichocarpa	Potri.T074200.1	5e-131	452
Unigene0049261	Potri.T074200.1	NAC	Populus_trichocarpa	Potri.T074200.1	2e-130	450
Unigene0049265	Potri.T074200.1	NAC	Populus_trichocarpa	Potri.T074200.1	6e-150	503
Unigene0049266	Potri.T074200.1	NAC	Populus_trichocarpa	Potri.T074200.1	3e-149	503
Unigene0049269	Potri.T074200.1	NAC	Populus_trichocarpa	Potri.T074200.1	6e-155	503
Unigene0049272	Potri.T074200.1	NAC	Populus_trichocarpa	Potri.T074200.1	1e-134	450
Unigene0049275	Potri.T074200.1	NAC	Populus_trichocarpa	Potri.T074200.1	6e-131	450
Unigene0049296	MDP0000265073	NAC	Malus_domestica	MDP0000265073	3e-60	214
Unigene0049395	MDP0000294614	NAC	Malus_domestica	MDP0000294614	1e-41	162
Unigene0049420	MDP0000294614	NAC	Malus_domestica	MDP0000294614	1e-34	141
Unigene0049452	MDP0000180046	NAC	Malus_domestica	MDP0000180046	2e-35	134
Unigene0049494	Potri.T074200.1	NAC	Populus_trichocarpa	Potri.T074200.1	3e-122	401
Unigene0049945	MDP0000266267	NAC	Malus_domestica	MDP0000266267	2e-124	393
Unigene0049946	MDP0000266267	NAC	Malus_domestica	MDP0000266267	9e-120	392
Unigene0050054	MDP0000265073	NAC	Malus_domestica	MDP0000265073	4e-61	213
Unigene0050131	Bra003237	NAC	Brassica_rapa	Bra003237	6e-64	207
Unigene0050254	Potri.T074200.1	NAC	Populus_trichocarpa	Potri.T074200.1	2e-74	254
Unigene0050514	GSMUA_Achr4P07150_001	NAC	Musa_acuminata	GSMUA_Achr4P07150_001	5e-51	177
Unigene0050819	GSMUA_Achr4P07150_001	NAC	Musa_acuminata	GSMUA_Achr4P07150_001	1e-45	161
Unigene0050873	GRMZM2G312201_P01	NAC	Zea_mays	GRMZM2G312201_P01	2e-38	142
Unigene0051476	GSMUA_Achr8P21470_001	NAC	Musa_acuminata	GSMUA_Achr8P21470_001	2e-85	279
Unigene0051534	mrna27940.1-v1.0-hybrid	NAC	Fragaria_vesca	mrna27940.1-v1.0-hybrid	0	595
Unigene0051647	PH01000020G0110	NAC	Phyllostachys_heterocycla	PH01000020G0110	4e-25	110
Unigene0051990	Lus10001876	NAC	Linum_usitatissimum	Lus10001876	3e-32	121
Unigene0052133	MDP0000428265	NAC	Malus_domestica	MDP0000428265	4e-37	135
Unigene0052151	Han006117	NAC	Helianthus_annuus	gnl|UG|Han#S32079607	1e-39	136
Unigene0052819	MDP0000283975	NAC	Malus_domestica	MDP0000283975	8e-24	107
Unigene0052829	PH01000020G0110	NAC	Phyllostachys_heterocycla	PH01000020G0110	2e-25	111
Unigene0053054	MDP0000428265	NAC	Malus_domestica	MDP0000428265	7e-30	114
Unigene0053643	Thecc1EG027945t1	NAC	Theobroma_cacao	Thecc1EG027945t1	2e-179	513
Unigene0054060	MDP0000428265	NAC	Malus_domestica	MDP0000428265	2e-59	200
Unigene0054191	Si036695m	NAC	Setaria_italica	Si036695m	1e-44	149
Unigene0054544	BGIOSGA034756-PA	NAC	Oryza_sativa_subsp._indica	BGIOSGA034756-PA	1e-32	126
Unigene0054742	MDP0000130686	NAC	Malus_domestica	MDP0000130686	2e-71	219
Unigene0054991	Neem_9263_f_12	NAC	Azadirachta_indica	Neem_9263_f_12	2e-68	231
Unigene0055022	GRMZM2G312201_P01	NAC	Zea_mays	GRMZM2G312201_P01	1e-32	126
Unigene0055856	AT1G64100.2	NAC	Arabidopsis_thaliana	AT1G64100.2	3e-30	125
Unigene0055884	PH01000020G0110	NAC	Phyllostachys_heterocycla	PH01000020G0110	7e-33	131
Unigene0056793	MDP0000191614	NAC	Malus_domestica	MDP0000191614	6e-48	172
Unigene0056950	PDK_30s1165641g010	NAC	Phoenix_dactylifera	PDK_30s1165641g010	9e-33	124
Unigene0057500	GSMUA_Achr4P07150_001	NAC	Musa_acuminata	GSMUA_Achr4P07150_001	3e-85	277
Unigene0058148	PDK_30s1165641g010	NAC	Phoenix_dactylifera	PDK_30s1165641g010	6e-53	192
Unigene0058255	MDP0000428265	NAC	Malus_domestica	MDP0000428265	1e-27	107
Unigene0059092	Neem_7585_f_7	NAC	Azadirachta_indica	Neem_7585_f_7	6e-122	359
Unigene0059371	MDP0000180046	NAC	Malus_domestica	MDP0000180046	9e-26	108
Unigene0059373	MDP0000320566	NAC	Malus_domestica	MDP0000320566	1e-29	112
Unigene0059710	Neem_31746_f_1	NAC	Azadirachta_indica	Neem_31746_f_1	3e-58	179
Unigene0059833	GSMUA_Achr6P11230_001	NAC	Musa_acuminata	GSMUA_Achr6P11230_001	2e-62	207
Unigene0060323	Neem_9263_f_12	NAC	Azadirachta_indica	Neem_9263_f_12	8e-42	151
Unigene0060479	AT1G64100.2	NAC	Arabidopsis_thaliana	AT1G64100.2	1e-42	160
Unigene0061240	Lus10030143	NAC	Linum_usitatissimum	Lus10030143	3e-27	103
Unigene0061401	PH01000020G0110	NAC	Phyllostachys_heterocycla	PH01000020G0110	4e-23	103
Unigene0062020	MDP0000265073	NAC	Malus_domestica	MDP0000265073	1e-74	246
Unigene0062189	MDP0000320566	NAC	Malus_domestica	MDP0000320566	4e-27	105
Unigene0062319	Neem_14534_f_2	NAC	Azadirachta_indica	Neem_14534_f_2	5e-28	107
Unigene0062466	MDP0000309351	NAC	Malus_domestica	MDP0000309351	2e-95	296
Unigene0062799	Thecc1EG031363t1	NAC	Theobroma_cacao	Thecc1EG031363t1	4e-43	149
Unigene0063595	Potri.T074200.1	NAC	Populus_trichocarpa	Potri.T074200.1	5e-39	144
Unigene0063813	PGSC0003DMP400009745	NAC	Solanum_tuberosum	PGSC0003DMP400009745	5e-29	114
Unigene0063861	PH01000020G0110	NAC	Phyllostachys_heterocycla	PH01000020G0110	1e-45	167
Unigene0064002	PH01000020G0110	NAC	Phyllostachys_heterocycla	PH01000020G0110	1e-113	354
Unigene0064130	PDK_30s1165641g010	NAC	Phoenix_dactylifera	PDK_30s1165641g010	7e-28	111
Unigene0064148	orange1.1g029016m	NAC	Citrus_sinensis	orange1.1g029016m	5e-101	298
Unigene0064201	Tae001339	NAC	Triticum_aestivum	gnl|UG|Ta#S52543988	2e-31	120
Unigene0064931	PH01000020G0110	NAC	Phyllostachys_heterocycla	PH01000020G0110	1e-26	113
Unigene0065085	PH01000020G0110	NAC	Phyllostachys_heterocycla	PH01000020G0110	7e-30	122
Unigene0065157	MDP0000428265	NAC	Malus_domestica	MDP0000428265	2e-41	149
Unigene0065301	Neem_585_f_6	NAC	Azadirachta_indica	Neem_585_f_6	1e-151	435
Unigene0065443	PH01000020G0110	NAC	Phyllostachys_heterocycla	PH01000020G0110	7e-57	202
Unigene0065494	Neem_2345_f_3	NAC	Azadirachta_indica	Neem_2345_f_3	3e-63	209
Unigene0065552	Neem_9263_f_12	NAC	Azadirachta_indica	Neem_9263_f_12	4e-64	216
Unigene0065631	PH01000020G0110	NAC	Phyllostachys_heterocycla	PH01000020G0110	5e-56	207
Unigene0065649	MDP0000265073	NAC	Malus_domestica	MDP0000265073	4e-95	296
Unigene0065875	Jcr4S00282.90	NAC	Jatropha_curcas	Jcr4S00282.90	1e-24	102
Unigene0066173	PDK_30s1165641g010	NAC	Phoenix_dactylifera	PDK_30s1165641g010	9e-56	194
Unigene0066202	Bra003237	NAC	Brassica_rapa	Bra003237	8e-42	143
Unigene0066416	ObartAA03S_FGP2423	NAC	Oryza_barthii	ObartAA03S_FGP2423	2e-46	160
Unigene0066492	PH01000020G0110	NAC	Phyllostachys_heterocycla	PH01000020G0110	2e-43	158
Unigene0066501	PH01000020G0110	NAC	Phyllostachys_heterocycla	PH01000020G0110	2e-32	126
Unigene0066775	PH01000020G0110	NAC	Phyllostachys_heterocycla	PH01000020G0110	2e-37	142
Unigene0066926	PH01000020G0110	NAC	Phyllostachys_heterocycla	PH01000020G0110	6e-26	105
Unigene0067198	Thecc1EG001516t1	NAC	Theobroma_cacao	Thecc1EG001516t1	3e-133	389
Unigene0067231	Thecc1EG016984t1	NAC	Theobroma_cacao	Thecc1EG016984t1	9e-175	498
Unigene0067301	MDP0000663564	NAC	Malus_domestica	MDP0000663564	1e-33	126
Unigene0067302	MDP0000663564	NAC	Malus_domestica	MDP0000663564	2e-110	358
Unigene0067326	Han006117	NAC	Helianthus_annuus	gnl|UG|Han#S32079607	1e-110	328
Unigene0067350	mrna04249.1-v1.0-hybrid	NAC	Fragaria_vesca	mrna04249.1-v1.0-hybrid	0	637
Unigene0067360	GRMZM2G312201_P01	NAC	Zea_mays	GRMZM2G312201_P01	4e-34	131
Unigene0067376	AT1G64100.2	NAC	Arabidopsis_thaliana	AT1G64100.2	4e-83	286
Unigene0067419	AT1G64100.2	NAC	Arabidopsis_thaliana	AT1G64100.2	2e-33	140
Unigene0067528	GSMUA_Achr4P07150_001	NAC	Musa_acuminata	GSMUA_Achr4P07150_001	9e-49	176
Unigene0067632	MDP0000259556	NAC	Malus_domestica	MDP0000259556	6e-43	155
Unigene0067633	MDP0000259556	NAC	Malus_domestica	MDP0000259556	2e-43	154
Unigene0067699	cassava4.1_030726m	NAC	Manihot_esculenta	cassava4.1_030726m	6e-123	358
Unigene0067840	PH01000020G0110	NAC	Phyllostachys_heterocycla	PH01000020G0110	2e-51	191
Unigene0067891	GRMZM2G312201_P02	NAC	Zea_mays	GRMZM2G312201_P02	4e-128	401
Unigene0068223	Lus10001876	NAC	Linum_usitatissimum	Lus10001876	2e-44	160
Unigene0068550	Jcr4S00282.90	NAC	Jatropha_curcas	Jcr4S00282.90	1e-165	492
Unigene0068722	MEDTR2G076740.1	NAC	Medicago_truncatula	MEDTR2G076740.1	3e-130	377
Unigene0068863	Pbr014522.2	NAC	Pyrus_bretschneideri	Pbr014522.2	4e-40	148
Unigene0068864	MDP0000663564	NAC	Malus_domestica	MDP0000663564	6e-45	164
Unigene0068975	MDP0000276982	NAC	Malus_domestica	MDP0000276982	2e-54	195
Unigene0069046	PDK_30s1165641g010	NAC	Phoenix_dactylifera	PDK_30s1165641g010	1e-66	224
Unigene0069294	GSMUA_Achr4P07150_001	NAC	Musa_acuminata	GSMUA_Achr4P07150_001	2e-50	176
Unigene0069770	PH01000020G0110	NAC	Phyllostachys_heterocycla	PH01000020G0110	7e-53	185
Unigene0069914	orange1.1g020354m	NAC	Citrus_sinensis	orange1.1g020354m	2e-50	165
Unigene0070200	PDK_30s1165641g010	NAC	Phoenix_dactylifera	PDK_30s1165641g010	2e-46	165
Unigene0070534	GRMZM2G312201_P02	NAC	Zea_mays	GRMZM2G312201_P02	7e-47	168
Unigene0070589	Jcr4S00282.90	NAC	Jatropha_curcas	Jcr4S00282.90	4e-33	125
Unigene0070602	PH01000020G0110	NAC	Phyllostachys_heterocycla	PH01000020G0110	2e-23	102
Unigene0070621	Pbr004711.1	NAC	Pyrus_bretschneideri	Pbr004711.1	2e-35	129
Unigene0070622	Pbr004711.1	NAC	Pyrus_bretschneideri	Pbr004711.1	2e-35	129
Unigene0070701	Lus10038670	NAC	Linum_usitatissimum	Lus10038670	9e-47	171
Unigene0070794	PH01000020G0110	NAC	Phyllostachys_heterocycla	PH01000020G0110	3e-24	102
Unigene0071021	GSMUA_Achr4P07150_001	NAC	Musa_acuminata	GSMUA_Achr4P07150_001	2e-137	434
Unigene0071318	PH01000020G0110	NAC	Phyllostachys_heterocycla	PH01000020G0110	1e-58	214
Unigene0071375	PH01000020G0110	NAC	Phyllostachys_heterocycla	PH01000020G0110	4e-29	116
Unigene0071479	PDK_30s1165641g010	NAC	Phoenix_dactylifera	PDK_30s1165641g010	2e-27	108
Unigene0071532	Tae052648	NAC	Triticum_aestivum	gnl|UG|Ta#S61811957;PUT-163b-Triticum_aestivum-2596165449	3e-35	130
Unigene0071533	PDK_30s1165641g010	NAC	Phoenix_dactylifera	PDK_30s1165641g010	3e-65	220
Unigene0071593	MDP0000265073	NAC	Malus_domestica	MDP0000265073	2e-32	119
Unigene0071703	PH01000020G0110	NAC	Phyllostachys_heterocycla	PH01000020G0110	2e-32	127
Unigene0071752	GSMUA_Achr4P07150_001	NAC	Musa_acuminata	GSMUA_Achr4P07150_001	1e-46	163
Unigene0071755	GSMUA_Achr4P07150_001	NAC	Musa_acuminata	GSMUA_Achr4P07150_001	1e-60	208
Unigene0072156	GSMUA_Achr4P07150_001	NAC	Musa_acuminata	GSMUA_Achr4P07150_001	4e-55	192
Unigene0072274	GSMUA_Achr4P07150_001	NAC	Musa_acuminata	GSMUA_Achr4P07150_001	0	622
Unigene0072962	mrna27940.1-v1.0-hybrid	NAC	Fragaria_vesca	mrna27940.1-v1.0-hybrid	5e-45	172
Unigene0072992	PH01000020G0110	NAC	Phyllostachys_heterocycla	PH01000020G0110	4e-30	121
Unigene0073136	mrna27940.1-v1.0-hybrid	NAC	Fragaria_vesca	mrna27940.1-v1.0-hybrid	8e-62	212
Unigene0073184	PDK_30s1165641g010	NAC	Phoenix_dactylifera	PDK_30s1165641g010	6e-87	286
Unigene0073222	PH01000020G0110	NAC	Phyllostachys_heterocycla	PH01000020G0110	4e-46	170
Unigene0073288	orange1.1g047852m	NAC	Citrus_sinensis	orange1.1g047852m	2e-72	226
Unigene0073511	GSMUA_Achr4P07150_001	NAC	Musa_acuminata	GSMUA_Achr4P07150_001	3e-50	177
Unigene0073763	AT1G64100.2	NAC	Arabidopsis_thaliana	AT1G64100.2	4e-40	155
Unigene0073807	Pbr004711.1	NAC	Pyrus_bretschneideri	Pbr004711.1	6e-40	140
Unigene0073935	GSMUA_Achr4P07150_001	NAC	Musa_acuminata	GSMUA_Achr4P07150_001	8e-26	103
Unigene0074174	mrna12442.1-v1.0-hybrid	NAC	Fragaria_vesca	mrna12442.1-v1.0-hybrid	7e-81	268
Unigene0074300	PDK_30s1165641g010	NAC	Phoenix_dactylifera	PDK_30s1165641g010	4e-104	329
Unigene0074327	PDK_30s1165641g010	NAC	Phoenix_dactylifera	PDK_30s1165641g010	9e-64	214
Unigene0074666	Neem_3950_f_1	NAC	Azadirachta_indica	Neem_3950_f_1	5e-33	119
Unigene0074970	AT1G64100.2	NAC	Arabidopsis_thaliana	AT1G64100.2	3e-30	118
Unigene0075237	PDK_30s1165641g010	NAC	Phoenix_dactylifera	PDK_30s1165641g010	2e-56	195
Unigene0075292	PH01000020G0110	NAC	Phyllostachys_heterocycla	PH01000020G0110	2e-30	119
Unigene0075554	AT1G64100.2	NAC	Arabidopsis_thaliana	AT1G64100.2	2e-32	126
Unigene0075694	PDK_30s1165641g010	NAC	Phoenix_dactylifera	PDK_30s1165641g010	5e-39	142
Unigene0075715	PH01000020G0110	NAC	Phyllostachys_heterocycla	PH01000020G0110	7e-25	105
Unigene0075829	PH01000020G0110	NAC	Phyllostachys_heterocycla	PH01000020G0110	7e-30	126
Unigene0075830	PH01000020G0110	NAC	Phyllostachys_heterocycla	PH01000020G0110	2e-29	126
Unigene0075837	AT1G64100.2	NAC	Arabidopsis_thaliana	AT1G64100.2	7e-99	320
Unigene0075902	PH01000020G0110	NAC	Phyllostachys_heterocycla	PH01000020G0110	3e-46	173
Unigene0075929	MDP0000265073	NAC	Malus_domestica	MDP0000265073	2e-31	125
Unigene0075978	mrna27940.1-v1.0-hybrid	NAC	Fragaria_vesca	mrna27940.1-v1.0-hybrid	3e-26	112
Unigene0075979	MDP0000320566	NAC	Malus_domestica	MDP0000320566	5e-50	185
Unigene0076022	MDP0000320566	NAC	Malus_domestica	MDP0000320566	1e-50	186
Unigene0076070	PH01000020G0110	NAC	Phyllostachys_heterocycla	PH01000020G0110	5e-56	207
Unigene0076082	Han006117	NAC	Helianthus_annuus	gnl|UG|Han#S32079607	1e-46	168
Unigene0076114	Ciclev10029032m	NAC	Citrus_clementina	Ciclev10029032m	2e-123	364
Unigene0076131	mrna27940.1-v1.0-hybrid	NAC	Fragaria_vesca	mrna27940.1-v1.0-hybrid	7e-35	145
Unigene0076204	AT1G64100.2	NAC	Arabidopsis_thaliana	AT1G64100.2	5e-22	102
Unigene0076208	Neem_7195_f_2	NAC	Azadirachta_indica	Neem_7195_f_2	9e-34	132
Unigene0076291	Jcr4S00282.90	NAC	Jatropha_curcas	Jcr4S00282.90	8e-39	144
Unigene0076358	mrna27940.1-v1.0-hybrid	NAC	Fragaria_vesca	mrna27940.1-v1.0-hybrid	8e-41	157
Unigene0076360	Thecc1EG001516t1	NAC	Theobroma_cacao	Thecc1EG001516t1	5e-35	139
Unigene0076368	Jcr4S00282.90	NAC	Jatropha_curcas	Jcr4S00282.90	8e-68	226
Unigene0076401	ObartAA03S_FGP21921	NAC	Oryza_barthii	ObartAA03S_FGP21921	2e-57	197
Unigene0076559	orange1.1g044940m	NAC	Citrus_sinensis	orange1.1g044940m	1e-23	101
Unigene0076666	PH01000020G0110	NAC	Phyllostachys_heterocycla	PH01000020G0110	5e-40	154
Unigene0076725	MDP0000283975	NAC	Malus_domestica	MDP0000283975	1e-26	116
Unigene0076818	MDP0000725651	NAC	Malus_domestica	MDP0000725651	8e-50	179
Unigene0076847	mrna27940.1-v1.0-hybrid	NAC	Fragaria_vesca	mrna27940.1-v1.0-hybrid	1e-39	160
Unigene0076859	Ciclev10031100m	NAC	Citrus_clementina	Ciclev10031100m	3e-51	187
Unigene0076874	GSMUA_Achr4P07150_001	NAC	Musa_acuminata	GSMUA_Achr4P07150_001	1e-109	364
Unigene0077055	MDP0000725651	NAC	Malus_domestica	MDP0000725651	4e-50	179
Unigene0077084	Ciclev10031100m	NAC	Citrus_clementina	Ciclev10031100m	4e-51	187
Unigene0077086	Ciclev10031100m	NAC	Citrus_clementina	Ciclev10031100m	9e-56	201
Unigene0077150	GSMUA_Achr4P07150_001	NAC	Musa_acuminata	GSMUA_Achr4P07150_001	4e-142	452
Unigene0077173	Solyc02g081270.2.1	NAC	Solanum_lycopersicum	Solyc02g081270.2.1	2e-132	408
Unigene0077270	Pbr038615.1	NAC	Pyrus_bretschneideri	Pbr038615.1	5e-36	142
Unigene0077294	MDP0000265073	NAC	Malus_domestica	MDP0000265073	7e-66	216
Unigene0077310	PH01000020G0110	NAC	Phyllostachys_heterocycla	PH01000020G0110	9e-32	135
Unigene0077359	Ciclev10001976m	NAC	Citrus_clementina	Ciclev10001976m	2e-177	506
Unigene0077444	GSVIVT01033372001	NAC	Vitis_vinifera	GSVIVT01033372001	7e-60	207
Unigene0077468	MDP0000725651	NAC	Malus_domestica	MDP0000725651	3e-51	175
Unigene0077502	MDP0000265073	NAC	Malus_domestica	MDP0000265073	7e-88	282
Unigene0077526	Jcr4S00282.90	NAC	Jatropha_curcas	Jcr4S00282.90	1e-97	130
Unigene0077653	Potri.T074200.1	NAC	Populus_trichocarpa	Potri.T074200.1	4e-135	452
Unigene0077684	Potri.T074200.1	NAC	Populus_trichocarpa	Potri.T074200.1	3e-94	323
Unigene0077771	Potri.T074200.1	NAC	Populus_trichocarpa	Potri.T074200.1	4e-114	378
Unigene0077799	Aquca_009_00966.1	NAC	Aquilegia_coerulea	Aquca_009_00966.1	2e-34	129
Unigene0077881	AT1G64100.2	NAC	Arabidopsis_thaliana	AT1G64100.2	5e-35	137
Unigene0077963	Jcr4S00282.90	NAC	Jatropha_curcas	Jcr4S00282.90	1e-120	374
Unigene0077964	Jcr4S00282.90	NAC	Jatropha_curcas	Jcr4S00282.90	2e-148	447
Unigene0078099	PH01000020G0110	NAC	Phyllostachys_heterocycla	PH01000020G0110	2e-33	140
Unigene0078297	PH01000020G0110	NAC	Phyllostachys_heterocycla	PH01000020G0110	1e-29	128
Unigene0078390	MDP0000320566	NAC	Malus_domestica	MDP0000320566	8e-32	130
Unigene0078404	AT1G64100.2	NAC	Arabidopsis_thaliana	AT1G64100.2	1e-49	175
Unigene0078528	cassava4.1_014491m	NAC	Manihot_esculenta	cassava4.1_014491m	6e-61	195
Unigene0078577	orange1.1g014130m	NAC	Citrus_sinensis	orange1.1g014130m	1e-73	237
Unigene0078620	Bra012470	NAC	Brassica_rapa	Bra012470	3e-36	144
Unigene0079037	PH01000020G0110	NAC	Phyllostachys_heterocycla	PH01000020G0110	1e-28	113
Unigene0079056	Ciclev10013622m	NAC	Citrus_clementina	Ciclev10013622m	7e-30	112
Unigene0079116	MDP0000428265	NAC	Malus_domestica	MDP0000428265	9e-61	222
Unigene0079228	mrna12442.1-v1.0-hybrid	NAC	Fragaria_vesca	mrna12442.1-v1.0-hybrid	6e-110	355
Unigene0079284	GSMUA_Achr4P07150_001	NAC	Musa_acuminata	GSMUA_Achr4P07150_001	0	1564
Unigene0079297	GSMUA_Achr4P07150_001	NAC	Musa_acuminata	GSMUA_Achr4P07150_001	0	2300
Unigene0079432	ObartAA03S_FGP32677	NAC	Oryza_barthii	ObartAA03S_FGP32677	3e-22	103
Unigene0079444	GSMUA_Achr4P07150_001	NAC	Musa_acuminata	GSMUA_Achr4P07150_001	5e-102	334
Unigene0079484	ObartAA03S_FGP18838	NAC	Oryza_barthii	ObartAA03S_FGP18838	4e-126	378
Unigene0079530	PH01000143G0710	NAC	Phyllostachys_heterocycla	PH01000143G0710	3e-23	102
Unigene0079551	Bra001000	NAC	Brassica_rapa	Bra001000	1e-92	294
Unigene0079604	MDP0000265073	NAC	Malus_domestica	MDP0000265073	2e-71	151
Unigene0079630	Jcr4S00282.90	NAC	Jatropha_curcas	Jcr4S00282.90	2e-97	130
Unigene0079693	Potri.T074200.1	NAC	Populus_trichocarpa	Potri.T074200.1	7e-49	181
Unigene0079751	Ciclev10001389m	NAC	Citrus_clementina	Ciclev10001389m	6e-83	174
Unigene0079758	29728.m000815	NAC	Ricinus_communis	29728.m000815	8e-151	436
Unigene0079951	Lus10038670	NAC	Linum_usitatissimum	Lus10038670	6e-57	159
Unigene0080010	mrna27940.1-v1.0-hybrid	NAC	Fragaria_vesca	mrna27940.1-v1.0-hybrid	6e-30	129
Unigene0080060	MDP0000265073	NAC	Malus_domestica	MDP0000265073	4e-59	202
Unigene0080061	MDP0000265073	NAC	Malus_domestica	MDP0000265073	2e-39	142
Unigene0080072	GSMUA_Achr3P00330_001	NAC	Musa_acuminata	GSMUA_Achr3P00330_001	4e-170	534
Unigene0080073	GSMUA_Achr3P00330_001	NAC	Musa_acuminata	GSMUA_Achr3P00330_001	2e-145	302
Unigene0080244	Lus10038670	NAC	Linum_usitatissimum	Lus10038670	4e-80	287
Unigene0080265	Lus10003548	NAC	Linum_usitatissimum	Lus10003548	2e-87	300
Unigene0080266	Lus10003548	NAC	Linum_usitatissimum	Lus10003548	1e-77	206
Unigene0080358	ObartAA03S_FGP31756	NAC	Oryza_barthii	ObartAA03S_FGP31756	1e-98	328
Unigene0008573	Bra003237	NAC	Brassica_rapa	Bra003237	3e-39	135
Unigene0008676	Thecc1EG001516t1	NAC	Theobroma_cacao	Thecc1EG001516t1	7e-39	139
Unigene0008677	Thecc1EG001516t1	NAC	Theobroma_cacao	Thecc1EG001516t1	7e-43	150
Unigene0008701	Jcr4S00282.90	NAC	Jatropha_curcas	Jcr4S00282.90	6e-69	223
Unigene0008864	Jcr4S00282.90	NAC	Jatropha_curcas	Jcr4S00282.90	2e-71	234
Unigene0008865	Jcr4S00282.90	NAC	Jatropha_curcas	Jcr4S00282.90	4e-50	174
Unigene0008914	ppa026376m	NAC	Prunus_persica	ppa026376m	5e-59	195
Unigene0009237	PDK_30s1165641g010	NAC	Phoenix_dactylifera	PDK_30s1165641g010	2e-55	193
Unigene0009309	MDP0000320566	NAC	Malus_domestica	MDP0000320566	1e-93	290
Unigene0009386	PH01000020G0110	NAC	Phyllostachys_heterocycla	PH01000020G0110	1e-34	132
Unigene0009387	PH01000020G0110	NAC	Phyllostachys_heterocycla	PH01000020G0110	4e-34	130
Unigene0009577	PH01000020G0110	NAC	Phyllostachys_heterocycla	PH01000020G0110	1e-34	134
Unigene0009689	AT1G64100.2	NAC	Arabidopsis_thaliana	AT1G64100.2	1e-33	134
Unigene0009712	Gorai.005G016000.1	NAC	Gossypium_raimondii	Gorai.005G016000.1	9e-25	107
Unigene0009713	Gorai.005G016000.1	NAC	Gossypium_raimondii	Gorai.005G016000.1	9e-25	107
Unigene0009811	PDK_30s1165641g010	NAC	Phoenix_dactylifera	PDK_30s1165641g010	9e-64	218
Unigene0009862	PH01000020G0110	NAC	Phyllostachys_heterocycla	PH01000020G0110	4e-40	152
Unigene0010011	Tae001339	NAC	Triticum_aestivum	gnl|UG|Ta#S52543988	7e-98	322
Unigene0010083	AT1G64100.2	NAC	Arabidopsis_thaliana	AT1G64100.2	5e-28	116
Unigene0011051	GSMUA_Achr4P07150_001	NAC	Musa_acuminata	GSMUA_Achr4P07150_001	5e-38	138
Unigene0011718	MDP0000238035	NAC	Malus_domestica	MDP0000238035	2e-51	175
Unigene0080429	Lus10038670	NAC	Linum_usitatissimum	Lus10038670	9e-27	112
Unigene0080458	mrna23394.1-v1.0-hybrid	NAC	Fragaria_vesca	mrna23394.1-v1.0-hybrid	2e-130	414
Unigene0080543	LOC_Os11g04360.1	NAC	Oryza_sativa_subsp._japonica	LOC_Os11g04360.1	6e-31	126
Unigene0080756	Jcr4S00282.90	NAC	Jatropha_curcas	Jcr4S00282.90	2e-71	234
Unigene0080816	Bra012470	NAC	Brassica_rapa	Bra012470	1e-40	156
Unigene0080827	Bra012470	NAC	Brassica_rapa	Bra012470	4e-32	127
Unigene0080889	OB09G21580.1	NAC	Oryza_brachyantha	OB09G21580.1	3e-63	216
Unigene0081133	Potri.T074200.1	NAC	Populus_trichocarpa	Potri.T074200.1	7e-28	111
Unigene0081318	Thecc1EG011869t1	NAC	Theobroma_cacao	Thecc1EG011869t1	0	660
Unigene0081328	MDP0000725651	NAC	Malus_domestica	MDP0000725651	8e-50	179
Unigene0081344	Ciclev10031100m	NAC	Citrus_clementina	Ciclev10031100m	5e-56	201
Unigene0081347	Ciclev10001976m	NAC	Citrus_clementina	Ciclev10001976m	2e-96	303
Unigene0081420	AT1G64100.2	NAC	Arabidopsis_thaliana	AT1G64100.2	6e-47	175
Unigene0081466	MDP0000725651	NAC	Malus_domestica	MDP0000725651	5e-50	179
Unigene0081504	mrna27940.1-v1.0-hybrid	NAC	Fragaria_vesca	mrna27940.1-v1.0-hybrid	1e-28	125
Unigene0081528	BGIOSGA034756-PA	NAC	Oryza_sativa_subsp._indica	BGIOSGA034756-PA	3e-52	192
Unigene0081604	AT1G64100.2	NAC	Arabidopsis_thaliana	AT1G64100.2	9e-47	180
Unigene0081626	Ciclev10001473m	NAC	Citrus_clementina	Ciclev10001473m	8e-105	322
Unigene0081661	Pbr038615.1	NAC	Pyrus_bretschneideri	Pbr038615.1	3e-62	218
Unigene0081674	XP_004487726	NAC	Cicer_arietinum	XP_004487726	4e-34	132
Unigene0081679	Pbr038615.1	NAC	Pyrus_bretschneideri	Pbr038615.1	9e-57	204
Unigene0081719	Ciclev10028618m	NAC	Citrus_clementina	Ciclev10028618m	1e-168	484
Unigene0081725	Bra001000	NAC	Brassica_rapa	Bra001000	4e-92	294
Unigene0081756	orange1.1g021772m	NAC	Citrus_sinensis	orange1.1g021772m	2e-41	153
Unigene0081908	mrna27940.1-v1.0-hybrid	NAC	Fragaria_vesca	mrna27940.1-v1.0-hybrid	4e-40	157
Unigene0081956	PH01000020G0110	NAC	Phyllostachys_heterocycla	PH01000020G0110	4e-44	172
Unigene0082018	AT1G64100.2	NAC	Arabidopsis_thaliana	AT1G64100.2	1e-39	150
Unigene0012087	ObartAA03S_FGP31756	NAC	Oryza_barthii	ObartAA03S_FGP31756	5e-168	513
Unigene0012196	AT1G64100.2	NAC	Arabidopsis_thaliana	AT1G64100.2	5e-29	116
Unigene0012394	Bra012470	NAC	Brassica_rapa	Bra012470	4e-64	222
Unigene0012526	MDP0000265073	NAC	Malus_domestica	MDP0000265073	1e-26	115
Unigene0012527	MDP0000265073	NAC	Malus_domestica	MDP0000265073	4e-37	145
Unigene0012679	MDP0000320566	NAC	Malus_domestica	MDP0000320566	4e-117	367
Unigene0013096	mrna12442.1-v1.0-hybrid	NAC	Fragaria_vesca	mrna12442.1-v1.0-hybrid	2e-91	300
Unigene0013183	ObartAA03S_FGP18838	NAC	Oryza_barthii	ObartAA03S_FGP18838	1e-29	114
Unigene0013191	Jcr4S08640.20	NAC	Jatropha_curcas	Jcr4S08640.20	3e-91	280
Unigene0013218	Jcr4S00282.90	NAC	Jatropha_curcas	Jcr4S00282.90	3e-40	145
Unigene0013596	mrna12442.1-v1.0-hybrid	NAC	Fragaria_vesca	mrna12442.1-v1.0-hybrid	4e-57	196
Unigene0013857	Potri.T074200.1	NAC	Populus_trichocarpa	Potri.T074200.1	8e-40	149
Unigene0013933	PDK_30s1165641g010	NAC	Phoenix_dactylifera	PDK_30s1165641g010	2e-27	115
Unigene0013968	PDK_30s1165641g010	NAC	Phoenix_dactylifera	PDK_30s1165641g010	2e-32	123
Unigene0014243	GRMZM2G312201_P01	NAC	Zea_mays	GRMZM2G312201_P01	5e-55	196
Unigene0014309	MDP0000428265	NAC	Malus_domestica	MDP0000428265	8e-26	104
Unigene0014608	AT1G64100.2	NAC	Arabidopsis_thaliana	AT1G64100.2	9e-39	145
Unigene0014702	Neem_27137_f_3	NAC	Azadirachta_indica	Neem_27137_f_3	9e-47	158
Unigene0014790	PDK_30s1165641g010	NAC	Phoenix_dactylifera	PDK_30s1165641g010	2e-44	160
Unigene0015049	Glyma07g05660.1	NAC	Glycine_max	Glyma07g05660.1	2e-40	140
Unigene0015132	GRMZM2G312201_P02	NAC	Zea_mays	GRMZM2G312201_P02	3e-29	114
Unigene0015508	Lus10038670	NAC	Linum_usitatissimum	Lus10038670	6e-79	285
Unigene0015742	GRMZM2G312201_P01	NAC	Zea_mays	GRMZM2G312201_P01	2e-47	174
Unigene0016032	Jcr4S00282.90	NAC	Jatropha_curcas	Jcr4S00282.90	5e-160	480
Unigene0016036	PH01000020G0110	NAC	Phyllostachys_heterocycla	PH01000020G0110	8e-31	132
Unigene0016343	MDP0000191614	NAC	Malus_domestica	MDP0000191614	6e-53	190
Unigene0016549	AT1G64100.2	NAC	Arabidopsis_thaliana	AT1G64100.2	1e-74	260
Unigene0016760	Neem_5527_f_1	NAC	Azadirachta_indica	Neem_5527_f_1	6e-104	310
Unigene0016761	Ciclev10006988m	NAC	Citrus_clementina	Ciclev10006988m	2e-115	336
Unigene0016762	Ciclev10006988m	NAC	Citrus_clementina	Ciclev10006988m	2e-93	280
Unigene0016929	MDP0000320566	NAC	Malus_domestica	MDP0000320566	1e-37	146
Unigene0016962	PDK_30s1165641g010	NAC	Phoenix_dactylifera	PDK_30s1165641g010	4e-60	210
Unigene0017163	Gorai.007G112500.1	NAC	Gossypium_raimondii	Gorai.007G112500.1	1e-28	108
Unigene0017164	orange1.1g015853m	NAC	Citrus_sinensis	orange1.1g015853m	6e-31	114
Unigene0017172	PH01000020G0110	NAC	Phyllostachys_heterocycla	PH01000020G0110	1e-38	152
Unigene0017176	PH01000020G0110	NAC	Phyllostachys_heterocycla	PH01000020G0110	3e-44	161
Unigene0017191	PH01000020G0110	NAC	Phyllostachys_heterocycla	PH01000020G0110	1e-30	122
Unigene0017263	PH01000020G0110	NAC	Phyllostachys_heterocycla	PH01000020G0110	1e-29	128
Unigene0017423	PDK_30s1165641g010	NAC	Phoenix_dactylifera	PDK_30s1165641g010	2e-58	207
Unigene0017740	MDP0000320566	NAC	Malus_domestica	MDP0000320566	9e-67	230
Unigene0017860	GSMUA_Achr4P07150_001	NAC	Musa_acuminata	GSMUA_Achr4P07150_001	2e-36	140
Unigene0018076	PH01000020G0110	NAC	Phyllostachys_heterocycla	PH01000020G0110	2e-57	201
Unigene0018212	PH01000020G0110	NAC	Phyllostachys_heterocycla	PH01000020G0110	2e-37	144
Unigene0018988	AT1G64100.2	NAC	Arabidopsis_thaliana	AT1G64100.2	5e-26	105
Unigene0019102	GRMZM2G312201_P01	NAC	Zea_mays	GRMZM2G312201_P01	4e-32	122
Unigene0019489	GSMUA_Achr4P07150_001	NAC	Musa_acuminata	GSMUA_Achr4P07150_001	2e-82	273
Unigene0019701	GSVIVT01033372001	NAC	Vitis_vinifera	GSVIVT01033372001	4e-78	260
Unigene0019876	GSMUA_Achr4P07150_001	NAC	Musa_acuminata	GSMUA_Achr4P07150_001	1e-102	332
Unigene0020170	MDP0000294614	NAC	Malus_domestica	MDP0000294614	5e-36	137
Unigene0020171	MDP0000294614	NAC	Malus_domestica	MDP0000294614	2e-27	114
Unigene0020192	orange1.1g022711m	NAC	Citrus_sinensis	orange1.1g022711m	3e-95	291
Unigene0020380	Neem_30788_f_1	NAC	Azadirachta_indica	Neem_30788_f_1	8e-178	509
Unigene0020436	mrna24179.1-v1.0-hybrid	NAC	Fragaria_vesca	mrna24179.1-v1.0-hybrid	3e-84	293
Unigene0020437	mrna24179.1-v1.0-hybrid	NAC	Fragaria_vesca	mrna24179.1-v1.0-hybrid	2e-111	366
Unigene0020647	MDP0000288624	NAC	Malus_domestica	MDP0000288624	1e-131	384
Unigene0020663	PH01000020G0110	NAC	Phyllostachys_heterocycla	PH01000020G0110	5e-29	118
Unigene0020726	PDK_30s1165641g010	NAC	Phoenix_dactylifera	PDK_30s1165641g010	4e-26	105
Unigene0020833	ObartAA03S_FGP31295	NAC	Oryza_barthii	ObartAA03S_FGP31295	6e-78	252
Unigene0020835	ObartAA03S_FGP31295	NAC	Oryza_barthii	ObartAA03S_FGP31295	9e-29	115
Unigene0020836	ObartAA03S_FGP31295	NAC	Oryza_barthii	ObartAA03S_FGP31295	6e-54	190
Unigene0020866	evm.model.supercontig_12.156	NAC	Carica_papaya	evm.model.supercontig_12.156	4e-43	154
Unigene0020868	evm.model.supercontig_12.156	NAC	Carica_papaya	evm.model.supercontig_12.156	5e-41	154
Unigene0020997	MDP0000320566	NAC	Malus_domestica	MDP0000320566	1e-82	278
Unigene0021171	MDP0000320566	NAC	Malus_domestica	MDP0000320566	5e-39	144
Unigene0021230	PH01000020G0110	NAC	Phyllostachys_heterocycla	PH01000020G0110	6e-29	121
Unigene0021231	PH01000020G0110	NAC	Phyllostachys_heterocycla	PH01000020G0110	5e-29	121
Unigene0021300	orange1.1g018835m	NAC	Citrus_sinensis	orange1.1g018835m	9e-152	434
Unigene0021302	orange1.1g018835m	NAC	Citrus_sinensis	orange1.1g018835m	6e-121	353
Unigene0021303	XP_004511779	NAC	Cicer_arietinum	XP_004511779	6e-33	119
Unigene0021476	GSMUA_Achr4P07150_001	NAC	Musa_acuminata	GSMUA_Achr4P07150_001	1e-69	235
Unigene0021477	GSMUA_Achr4P07150_001	NAC	Musa_acuminata	GSMUA_Achr4P07150_001	1e-46	167
Unigene0021878	Tae001339	NAC	Triticum_aestivum	gnl|UG|Ta#S52543988	1e-61	212
Unigene0021892	PH01000020G0110	NAC	Phyllostachys_heterocycla	PH01000020G0110	3e-61	223
Unigene0022136	PH01000020G0110	NAC	Phyllostachys_heterocycla	PH01000020G0110	5e-23	101
Unigene0022288	MDP0000153949	NAC	Malus_domestica	MDP0000153949	3e-29	116
Unigene0022573	mrna12442.1-v1.0-hybrid	NAC	Fragaria_vesca	mrna12442.1-v1.0-hybrid	1e-82	273
Unigene0022599	PH01000020G0110	NAC	Phyllostachys_heterocycla	PH01000020G0110	9e-36	143
Unigene0022600	PH01000020G0110	NAC	Phyllostachys_heterocycla	PH01000020G0110	7e-28	116
Unigene0023081	mrna27940.1-v1.0-hybrid	NAC	Fragaria_vesca	mrna27940.1-v1.0-hybrid	0	609
Unigene0023149	Thecc1EG037747t4	NAC	Theobroma_cacao	Thecc1EG037747t4	1e-36	130
Unigene0023150	orange1.1g015081m	NAC	Citrus_sinensis	orange1.1g015081m	0	701
Unigene0023151	orange1.1g015081m	NAC	Citrus_sinensis	orange1.1g015081m	0	701
Unigene0023152	orange1.1g015081m	NAC	Citrus_sinensis	orange1.1g015081m	0	701
Unigene0023153	Neem_327_f_1	NAC	Azadirachta_indica	Neem_327_f_1	7e-37	134
Unigene0023179	MDP0000265073	NAC	Malus_domestica	MDP0000265073	1e-48	170
Unigene0023197	MDP0000320566	NAC	Malus_domestica	MDP0000320566	1e-48	179
Unigene0023198	MDP0000320566	NAC	Malus_domestica	MDP0000320566	1e-37	142
Unigene0023216	Neem_8368_f_2	NAC	Azadirachta_indica	Neem_8368_f_2	1e-125	369
Unigene0023295	Lus10038670	NAC	Linum_usitatissimum	Lus10038670	1e-65	239
Unigene0023296	Lus10038670	NAC	Linum_usitatissimum	Lus10038670	7e-71	253
Unigene0023459	Lus10030143	NAC	Linum_usitatissimum	Lus10030143	1e-27	108
Unigene0023583	Bra001000	NAC	Brassica_rapa	Bra001000	3e-93	294
Unigene0023585	Bra001000	NAC	Brassica_rapa	Bra001000	2e-93	294
Unigene0023586	Bra001000	NAC	Brassica_rapa	Bra001000	1e-96	302
Unigene0023587	Bra001000	NAC	Brassica_rapa	Bra001000	1e-96	302
Unigene0023588	Bra001000	NAC	Brassica_rapa	Bra001000	1e-60	204
Unigene0023701	MDP0000320566	NAC	Malus_domestica	MDP0000320566	2e-110	345
Unigene0023995	MDP0000320566	NAC	Malus_domestica	MDP0000320566	1e-47	177
Unigene0023996	MDP0000320566	NAC	Malus_domestica	MDP0000320566	2e-51	186
Unigene0024041	Solyc02g081270.2.1	NAC	Solanum_lycopersicum	Solyc02g081270.2.1	1e-40	147
Unigene0024042	Solyc02g081270.2.1	NAC	Solanum_lycopersicum	Solyc02g081270.2.1	2e-32	122
Unigene0024068	AT1G64100.2	NAC	Arabidopsis_thaliana	AT1G64100.2	2e-80	271
Unigene0024098	MDP0000265073	NAC	Malus_domestica	MDP0000265073	2e-35	139
Unigene0024099	MDP0000265073	NAC	Malus_domestica	MDP0000265073	2e-22	102
Unigene0024122	PH01000020G0110	NAC	Phyllostachys_heterocycla	PH01000020G0110	5e-43	158
Unigene0024225	PH01000020G0110	NAC	Phyllostachys_heterocycla	PH01000020G0110	3e-24	103
Unigene0024646	Potri.T074200.1	NAC	Populus_trichocarpa	Potri.T074200.1	4e-29	114
Unigene0024668	MDP0000428265	NAC	Malus_domestica	MDP0000428265	6e-79	274
Unigene0024698	AT1G64100.2	NAC	Arabidopsis_thaliana	AT1G64100.2	3e-38	142
Unigene0025138	MDP0000191614	NAC	Malus_domestica	MDP0000191614	3e-37	140
Unigene0025303	GRMZM2G312201_P01	NAC	Zea_mays	GRMZM2G312201_P01	1e-39	152
Unigene0025312	Lus10020794	NAC	Linum_usitatissimum	Lus10020794	6e-155	464
Unigene0025436	Glyma20g31551.2	NAC	Glycine_max	Glyma20g31551.2	4e-26	103
Unigene0025437	orange1.1g021187m	NAC	Citrus_sinensis	orange1.1g021187m	0	550
Unigene0025581	MDP0000239596	NAC	Malus_domestica	MDP0000239596	1e-48	169
Unigene0025860	PDK_30s1165641g010	NAC	Phoenix_dactylifera	PDK_30s1165641g010	1e-51	180
Unigene0025879	PH01000020G0110	NAC	Phyllostachys_heterocycla	PH01000020G0110	4e-35	143
Unigene0025941	mrna12442.1-v1.0-hybrid	NAC	Fragaria_vesca	mrna12442.1-v1.0-hybrid	9e-24	104
Unigene0026040	GRMZM2G312201_P01	NAC	Zea_mays	GRMZM2G312201_P01	1e-75	261
Unigene0026048	MDP0000191614	NAC	Malus_domestica	MDP0000191614	2e-29	116
Unigene0026049	MDP0000191614	NAC	Malus_domestica	MDP0000191614	1e-24	102
Unigene0026115	mrna27940.1-v1.0-hybrid	NAC	Fragaria_vesca	mrna27940.1-v1.0-hybrid	1e-44	158
Unigene0026203	Ciclev10001206m	NAC	Citrus_clementina	Ciclev10001206m	3e-180	527
Unigene0026435	GSMUA_Achr6P31580_001	NAC	Musa_acuminata	GSMUA_Achr6P31580_001	5e-63	213
Unigene0026436	GSMUA_Achr6P31580_001	NAC	Musa_acuminata	GSMUA_Achr6P31580_001	3e-30	121
Unigene0026437	GSMUA_Achr6P31580_001	NAC	Musa_acuminata	GSMUA_Achr6P31580_001	5e-148	444
Unigene0026478	PDK_30s1165641g010	NAC	Phoenix_dactylifera	PDK_30s1165641g010	5e-65	234
Unigene0026614	PH01000020G0110	NAC	Phyllostachys_heterocycla	PH01000020G0110	1e-39	152
Unigene0026621	Bra015108	NAC	Brassica_rapa	Bra015108	1e-27	111
Unigene0026622	Bra015108	NAC	Brassica_rapa	Bra015108	2e-25	112
Unigene0027125	GSMUA_Achr8P21470_001	NAC	Musa_acuminata	GSMUA_Achr8P21470_001	5e-43	149
Unigene0027665	GRMZM2G312201_P01	NAC	Zea_mays	GRMZM2G312201_P01	6e-29	113
Unigene0027810	MDP0000320566	NAC	Malus_domestica	MDP0000320566	6e-57	190
Unigene0028295	MDP0000428265	NAC	Malus_domestica	MDP0000428265	1e-36	134
Unigene0028327	Han006117	NAC	Helianthus_annuus	gnl|UG|Han#S32079607	9e-47	168
