# Supplementary material for: LcNAC13 Is Involved in the Reactive Oxygen Species-Dependent Senescence of the Rudimentary Leaves in Litchi chinensis
Source: Front Plant Sci. 2022 May 9;13:886131. doi: 10.3389/fpls.2022.886131 (PMC9125249; doi:10.3389/fpls.2022.886131)
Supplement: Supplementary file 7 [file Table_2.XLS]

## Sheet: gnenes
Gene Type	id	Control-1_rpkm	Control-2_rpkm	Control-3_rpkm	TRV-NAC-1_rpkm	TRV-NAC-2_rpkm	TRV-NAC-3_rpkm
ABA	Unigene0006571	3.8316	3.751	4.9954	11.1136	16.5877	31.948
	Unigene0019222	0.9486	0.4589	1.3469	1.15	6.6486	3.2568
	Unigene0005986	3.7098	1.5497	3.7508	10.9323	15.9325	22.4091
IAA	Unigene0001562	10.778	10.0797	28.6509	21.2362	57.6458	66.3523
	Unigene0024187	16.8955	7.4852	15.2403	31.5929	42.8721	51.4305
	Unigene0030974	0	0	0.0963	0.3312	0.6088	1.4708
	Unigene0037112	14.8473	9.0827	25.3301	33.3232	63.2363	113.185
	Unigene0040277	0.6768	0.2728	0.314	1.1516	1.257	6.639
	Unigene0044612	2.1187	2.2609	6.419	12.6043	37.0969	73.4746
	Unigene0044614	17.0651	0.788	3.2134	33.0228	62.1836	107.623
CTK	Unigene0017169	18.7747	9.1767	10.3591	3.6777	1.4549	0.4771
	Unigene0010232	1.3885	1.8104	1.4496	0.1661	0.5344	0
	Unigene0033240	1.3625	1.2359	0.7112	0	0	0
GA	Unigene0002555	126.381	37.8216	146.526	235.126	361.048	287.708
	Unigene0009356	6.3108	1.415	0.1184	0	0	0
	Unigene0009590	1.1001	0.8316	4.8239	9.7983	42.1026	96.8554
	Unigene0047116	2.26	1.269	0.9887	0.2575	0.3314	0.2111
	Unigene0002852	6.0392	5.4299	4.69	2.8901	0.9321	0.8834
	Unigene0018309	1.623	3.1125	1.0457	0.4882	0.5711	0.1819
	Unigene0019763	0.2761	0.6679	0.7687	1.5856	2.0243	2.4377
	Unigene0029303	23.8926	32.2053	110.978	180.435	504.623	1064.11
	Unigene0039850	44.9082	26.6704	58.341	90.5556	111.035	116.007
	Unigene0039993	33.4484	7.4464	16.5577	56.7558	76.6035	109.056
JA	Unigene0007483	10.5474	17.1859	28.0787	73.9961	362.144	683.898
	Unigene0023174	13.9204	12.6807	24.2468	30.0631	46.2663	47.939
	Unigene0027018	6.3578	4.2301	4.0912	12.8767	14.7438	22.0834
	Unigene0033353	0	0	0.3044	0.1744	1.5231	1.877
	Unigene0044818	11.361	8.8062	12.9681	20.2976	19.7481	46.5367
	Unigene0045049	0.2605	0.1181	0.2176	0.3116	1.8334	7.1548
NAC	Unigene0046372	5.5932	21.2091	12.7852	2.1333	1.5539	1.0313
	Unigene0043203	5.3101	7.543	4.7977	2.0457	2.5268	0.688
	Unigene0037457	2.9864	5.6205	2.4095	1.225	0.5898	0.1993
	Unigene0035381	1.2864	3.8894	0.7163	0.513	0	0
	Unigene0030993	14.2692	25.1969	10.1901	5.0507	3.8256	0.2485
	Unigene0029856	1.4883	0.81	3.7292	0.1899	0.0873	0.1947
	Unigene0029855	3.9729	2.8986	6.7086	0.496	0.9118	0
	Unigene0023007	4.0189	0.9258	0.2664	0.3663	0.1122	0
	Unigene0020367	9.0979	10.1655	9.1185	5.7392	3.0562	1.9066
	Unigene0018244	6.6763	9.4837	2.8933	0.9645	0	0.4943
	Unigene0016452	25.0219	52.5198	20.2127	14.0706	10.4289	7.6536
	Unigene0009765	13.1195	5.9967	6.2942	4.5572	2.5616	1.2433
	Unigene0007034	1.9295	2.7226	2.6143	0.8618	0.5281	1.0095
	Unigene0006184	16.2769	35.8908	12.6697	9.6043	2.3326	1.0864
	Unigene0000235	12.387	15.3331	8.5178	5.4376	2.2123	0.5025
	Unigene0045878	62.9252	33.4319	66.6476	99.1762	102.057	185.605
	Unigene0045707	2.8786	2.1107	5.2894	6.2451	11.1223	14.8485
	Unigene0043324	17.711	3.0615	3.9075	29.9369	31.693	41.2049
	Unigene0042441	0.7889	0.6955	1.2065	2.829	2.5711	6.1804
	Unigene0042414	0.5847	0.7425	0.6349	1.9028	1.749	2.2943
	Unigene0042413	0.8526	0.725	0.6676	1.428	2.1564	4.8088
	Unigene0038206	10.5715	7.5396	12.4637	16.9258	23.2638	28.9759
	Unigene0038171	2.2224	0.9827	4.4548	6.4609	14.7863	27.7954
	Unigene0035727	1.2134	0.8627	1.3148	1.8833	3.8952	5.3725
	Unigene0034796	0.1188	0.1078	0	0.6825	0.7319	1.2824
	Unigene0034254	0.7342	0.3074	0.4245	1.5676	1.4906	6.0942
	Unigene0030473	0.3991	0.181	0.1666	1.0026	0.6144	2.2019
	Unigene0027838	39.3258	38.8127	41.3773	74.6071	95.3476	182.131
	Unigene0026828	1.5026	0.2883	0.6999	2.8486	3.1523	9.1554
	Unigene0024769	1.164	0.8855	3.9515	6.2891	13.0816	15.6908
	Unigene0023393	0.3564	0.0808	0.0744	1.322	1.0976	3.9774
	Unigene0021780	4.7272	6.7382	14.1266	11.5169	34.1629	45.2878
	Unigene0020018	1.8813	0.4095	5.1538	7.4545	21.4174	18.1223
	Unigene0019274	2.0228	1.0556	2.7077	6.1528	14.5781	26.1756
	Unigene0017851	1.0821	0.6699	1.1476	4.8167	7.6764	15.7365
	Unigene0017042	0.4142	1.127	1.0872	2.7748	5.5698	11.8981
	Unigene0013452	31.9297	2.6661	3.5661	64.0819	78.5303	127.076
	Unigene0012506	1.4874	0.6608	3.3466	4.6486	10.3086	21.7076
	Unigene0010742	0.6902	0.626	1.7293	2.6894	3.6431	3.6752
	Unigene0010430	0.4529	0.5282	1.1348	1.4552	3.3583	3.3637
	Unigene0009494	0.6417	0.6111	1.6078	1.7503	6.6615	9.599
	Unigene0009396	185.241	136.684	152.333	309.488	307.224	406.497
	Unigene0007036	12.1982	1.7435	3.7357	18.0433	22.1791	39.2697
	Unigene0006159	0.2019	0	0.0674	3.5554	6.5717	33.8645
	Unigene0005653	0.2578	0.1169	0.5597	0.6168	2.0183	2.3262
	Unigene0005050	2.9592	4.563	7.188	14.3028	21.3263	41.558
	Unigene0004747	5.0947	1.813	12.4055	19.8425	49.8565	36.2907
	Unigene0001915	0.1176	0.5602	1.2772	2.0266	10.608	4.3561
	Unigene0002685(NAC13)	173.739	92.0173	103.187	74.1534	32.3755	2.939
WRKY	Unigene0034690	3.4025	7.6204	2.8769	1.8293	1.2195	0.2266
	Unigene0029570	3.8161	2.2575	0.6929	0.6352	0	0
	Unigene0029219	26.3397	13.4114	9.8956	2.9052	2.0101	0.1921
	Unigene0021229	4.6642	8.8718	3.1165	1.1904	0.3482	0
	Unigene0018571	14.1625	13.8133	11.6591	5.4172	3.3048	2.7387
	Unigene0017613	5.905	6.9525	7.6429	1.1229	1.0321	0.4603
	Unigene0003197	15.4036	12.7123	5.6242	3.3434	1.5181	1.1973
	Unigene0000220	50.1755	82.1619	45.2126	29.8336	16.0757	4.0737
	Unigene0046766	2.8235	2.7469	5.2489	11.703	23.1776	51.7078
	Unigene0042459	4.4812	3.9269	9.5916	9.1305	19.2045	23.7522
	Unigene0042098	6.0623	9.4622	27.4607	23.131	67.5583	81.0592
	Unigene0040254	3.7331	0.4455	2.0103	6.8169	11.7112	6.1194
	Unigene0037247	1.5466	1.4334	7.3575	6.7257	23.8124	23.4502
	Unigene0036344	3.4129	3.7149	6.4493	8.4521	16.4018	32.1814
	Unigene0032799	6.0959	6.1549	10.7818	14.8899	29.0481	44.6725
	Unigene0032203	3.376	4.4059	8.2864	10.3201	18.9422	14.4632
	Unigene0027813	4.112	0.2826	0.6244	7.1855	10.4144	12.1008
	Unigene0023991	1.1345	0.8361	2.0136	2.9183	8.0787	9.112
	Unigene0022518	54.7864	49.0842	74.2411	90.4534	148.747	204.017
	Unigene0015917	0.9287	0.4212	0.5171	1.363	3.3772	5.1017
	Unigene0015368	85.9985	10.7216	13.788	137.659	119.092	214.846
	Unigene0013563	9.2543	1.6386	2.2235	18.3519	11.906	30.9958
	Unigene0011084	0.3914	0	0.218	0.4995	1.1479	3.1358
	Unigene0011083	0.2278	0	0.3805	0.5451	0.7014	6.3684
	Unigene0009186	0.2036	0.3232	1.1054	1.7539	2.5079	3.0959
	Unigene0006873	3.938	1.3451	2.023	5.6615	6.8132	6.4975
	Unigene0006872	1.6031	0.5342	1.1204	2.6147	2.9504	3.2575
	Unigene0004889	2.0318	0.7508	2.8597	5.2578	5.1309	7.6771
	Unigene0002535	34.3679	6.9354	20.5531	75.354	124.458	137.591
	Unigene0000639	0.5267	0.1911	0.9678	2.1172	1.6681	3.2033
MYB	Unigene0040714	1.2046	4.6228	6.6944	0.3548	1.2228	0
	Unigene0037290	0.5339	0.9417	0.4955	0.2555	0.1566	0.0582
	Unigene0035292	4.8155	12.376	3.1545	1.9882	0.6646	0.0926
	Unigene0029590	3.0647	1.0761	0.7431	0.2839	0.174	0
	Unigene0023929	4.0235	1.9941	1.3858	0.6352	0.1095	0.2441
	Unigene0019371	32.1547	26.4967	12.6291	11.9722	3.9488	1.227
	Unigene0015770	1.8166	2.1185	0.5057	0.414	0	0
	Unigene0014132	1.0219	1.4831	3.4139	0	0.3596	0
	Unigene0007837	21.6543	13.7816	18.9419	8.657	6.272	1.1364
	Unigene0006614	28.5565	43.1039	20.2899	17.6828	6.2516	4.2258
	Unigene0003510	115.28	16.4074	19.129	14.6856	6.611	4.3697
	Unigene0002028	100.767	83.04	112.95	56.0836	33.5593	13.1634
	Unigene0001437	3.1766	1.5671	1.7687	0.7467	0.3922	0.2187
	Unigene0047259	26.5312	15.915	53.1269	46.8487	101.023	143.675
	Unigene0047159	20.121	13.9968	22.9354	39.407	99.1255	90.8211
	Unigene0047135	0.7202	0.7127	1.0663	1.3786	5.0114	10.9505
	Unigene0043924	0	0	0.389	0.1114	5.1223	3.9979
	Unigene0043539	0.1055	0.0957	0	3.1315	3.6677	24.1226
	Unigene0036063	26.1527	5.4258	4.7346	38.6451	36.9609	64.6137
	Unigene0029231	21.6535	21.3304	41.8124	46.7668	83.4774	82.9201
	Unigene0027327	0	0	0	0.2236	0	3.7815
	Unigene0025911	0.392	0.7758	0.8632	1.2962	1.9753	9.7888
	Unigene0025451	8.3853	6.7896	13.1761	11.109	24.9243	43.7766
	Unigene0023577	0	0	0	0.0871	0.4802	0.2231
	Unigene0023576	0	0.1333	0.2455	0.1875	1.7239	1.9222
	Unigene0021772	1.0547	0	0.5873	4.5427	2.4745	3.4488
	Unigene0018733	0.1628	0.3692	0.68	0.6234	3.0084	4.0331
	Unigene0016026	0.0523	0.1898	0.2622	0.5007	2.2553	2.3094
	Unigene0016025	0	0	0	0.052	0.1433	1.5444
	Unigene0015977	1.2019	1.0279	2.6674	3.9113	5.1059	13.744
	Unigene0012005	8.749	10.7618	18.4998	17.1968	55.4198	41.6135
	Unigene0008098	52.5028	16.9304	46.2146	80.1885	227.115	255.357
	Unigene0006661	0.3037	0.4592	0.8456	1.6473	1.7814	2.5821
	Unigene0004895	0.3347	0	0.5125	3.4706	9.6687	14.1186
	Unigene0003044	1.114	0.3498	0.8946	2.8295	3.8448	9.9188
